# Supplementary material for: Blockade of TIPE2-Mediated Ferroptosis of Myeloid-Derived Suppressor Cells Achieves the Full Potential of Combinatory Ferroptosis and Anti-PD-L1 Cancer Immunotherapy
Source: Cells. 2025 Jan 13;14(2):108. doi: 10.3390/cells14020108 (PMC11763990; doi:10.3390/cells14020108)
Supplement: Supplementary file 1 [file cells-14-00108-s001.zip]

Archive with 1 entries (1 files):
- cells-3372561-supplementary.pdf
